# Supplementary material for: Hypersalinity Drives Dramatic Shifts in the Invertebrate Fauna of Estuaries
Source: Animals (Basel). 2025 Jun 1;15(11):1629. doi: 10.3390/ani15111629 (PMC12153658; doi:10.3390/ani15111629)
Supplement: Supplementary file 1 [file animals-15-01629-s001.zip]

Archive with 1 entries (1 files):
- animals-3636772-supplementary.pdf
